# Supplementary material for: The Effect of Exposure to a High-Fat Diet on MicroRNA Expression in the Liver of Blunt Snout Bream (Megalobrama amblycephala)
Source: PLoS One. 2014 May 2;9(5):e96132. doi: 10.1371/journal.pone.0096132 (PMC4008502; doi:10.1371/journal.pone.0096132)
Supplement: Table S1 — Details of the primers used for stem-loop reverse transcriptase-polymerase chain reaction validation of three novel miRNA candidates. (XLS) [file pone.0096132.s004.xls]

## Sheet:  Table S3
Table S1. Details of the primers used for stem-loop reverse transcriptase-polymerase chain reaction validation of three novel miRNA candidates.
Novel_miRNA	miRNA sequence (5'-3')	Stem-loop reverse transcription primer (5'-3')	Sense specific primer (5'-3')	Anti-sense primer (5'-3')
novel_mir-2	AGCAGCATTGTACAGGGCTATGAA	GTCGTATCCAGTGCAGGGTCCGAGGTATTCGCACTGGATACGACttcata	GCGGCGGAGCAGCATTGTA	GTGCAGGGTCCGAGGT
novel_mir-4	TCAGTGCATTACAGAACTTTGC	GTCGTATCCAGTGCAGGGTCCGAGGTATTCGCACTGGATACGACgcaaag	GCCCGCTCAGTGCATTACA	GTGCAGGGTCCGAGGT
novel_mir-7	TGGGTTCCTGGCGTGCTGATTT	GTCGTATCCAGTGCAGGGTCCGAGGTATTCGCACTGGATACGACaaatca	AGTGGGTTCCTGGCGTGCT	GTGCAGGGTCCGAGGT
Negative Control (no DNA/RNA)
Positive Control (endogenous miR-122)	UGGAGUGUGACAAUGGUGUUUG	GTCGTATCCAGTGCAGGGTCCGAGGTATTCGCACTGGATACGACcaaaca	GCGTGGAGTGTGACAATGGT	GTGCAGGGTCCGAGGT
* Four miRNAs known sheep in miRBase are confirmed to match novel miRNA in goat.
