# Supplementary material for: The Effect of Exposure to a High-Fat Diet on MicroRNA Expression in the Liver of Blunt Snout Bream (Megalobrama amblycephala)
Source: PLoS One. 2014 May 2;9(5):e96132. doi: 10.1371/journal.pone.0096132 (PMC4008502; doi:10.1371/journal.pone.0096132)
Supplement: Table S2 — Details of the primers used for stem-loop reverse transcriptase-polymerase chain reaction validation of conserved miRNAs. (XLS) [file pone.0096132.s005.xls]

## Sheet:  Table S3
Table S2. Details of the primers used for stem-loop reverse transcriptase-polymerase chain reaction validation of conserved miRNAs.
miRNA name	miRNA sequence (5'-3')	Reverse transcriptional primer (5'-3')	Sense specific primer (5'-3')	Anti-sense primer (5'-3')
miR-145	GUCCAGUUUUCCCAGGAAUCCC	GTCGTATCCAGTGCAGGGTCCGAGGTATTCGCACTGGATACGACgggatt	GCCCGTGTCCAGTTTTCCCAGG	GTGCAGGGTCCGAGGT
miR-15a	UAGCAGCACAGAAUGGUUUGUG	GTCGTATCCAGTGCAGGGTCCGAGGTATTCGCACTGGATACGACcacaaa	CGGCGGTAGCAGCACAGAATGG	GTGCAGGGTCCGAGGT
miR-30c	UGUAAACAUCCUACACUCUCAG	GTCGTATCCAGTGCAGGGTCCGAGGTATTCGCACTGGATACGACctgaga	GCGGCGGTGTAAACATCCTAC	GTGCAGGGTCCGAGGT
miR-30e	CUUUCAGUCGGAUGUUUGCAGC	GTCGTATCCAGTGCAGGGTCCGAGGTATTCGCACTGGATACGACgctgca	CTTTCAGTCGGATGTTTGC	GTGCAGGGTCCGAGGT
miR-31	GGCAAGAUGUUGGCAUAGCUG	GTCGTATCCAGTGCAGGGTCCGAGGTATTCGCACTGGATACGACcagcta	CGGCGGGGCAAGATGTTGGCA	GTGCAGGGTCCGAGGT
miR-122	UGGAGUGUGACAAUGGUGUUUG	GTCGTATCCAGTGCAGGGTCCGAGGTATTCGCACTGGATACGACcaaaca	GCGTGGAGTGTGACAATGGT	GTGCAGGGTCCGAGGT
Rpl13a (endogenous reference)	/	TCTGGAGGACTGTAAGAGGTATGC	TCTGGAGGACTGTAAGAGGTATGC	AGACGCACAATCTTGAGAGCAG
* Four miRNAs known sheep in miRBase are confirmed to match novel miRNA in goat.
