# Supplementary material for: The Effect of Exposure to a High-Fat Diet on MicroRNA Expression in the Liver of Blunt Snout Bream (Megalobrama amblycephala)
Source: PLoS One. 2014 May 2;9(5):e96132. doi: 10.1371/journal.pone.0096132 (PMC4008502; doi:10.1371/journal.pone.0096132)
Supplement: Table S3 — Details of the GenBank accession numbers and primers used to amplify the miRNA target genes. (XLS) [file pone.0096132.s006.xls]

## Sheet:  Table S3
Table S3. Details of the GenBank accession numbers and primers used to amplify the miRNA target genes.
Gene name	Target gene sequence	Length (bp) of PCR product	Sense primer (5'-3')	Anti-sense primer (5'-3')	TM (°C)
Fetuin-B	GenBank accession number: KF918748	421	AGCCACAGCAGCACAAC	GGAAGGATGGAAGGGTC	54
Cyp7a1	GenBank accession number: KF934187	240	GCCAAGACTATGCTCCAC	CATTTGCCTCACTTCCTC	51.8
SCD	GenBank accession number: KF918746	334	GGAATCCTACCAAACCCAG	TGTCACGCAGCCTCTACC	49.7
Fas	GenBank accession number: KF918747	319	GACCTGGAGGCTCGTGT	GGATGATGCCTGAGATGG	53.6
Oxct1b	GenBank accession number: KF934188	216	AAGTTAGGGTTAGTTGTGC	CTTGGAGCCATTAGGAA	49.4
NDUFB2	GenBank accession number: KF955547	146	ACCGTAGTCAATACCATCCA	CGCCTCCTGCCTTTCT	52.6
ACTB (reference)	GenBank accession number: AY170122.2	152	TCGTCCACCGCAAATGCTTCTA	CCGTCACCTTCACCGTTCCAGT	52
* Four miRNAs known sheep in miRBase are confirmed to match novel miRNA in goat.
