# Supplementary material for: The Effect of Exposure to a High-Fat Diet on MicroRNA Expression in the Liver of Blunt Snout Bream (Megalobrama amblycephala)
Source: PLoS One. 2014 May 2;9(5):e96132. doi: 10.1371/journal.pone.0096132 (PMC4008502; doi:10.1371/journal.pone.0096132)
Supplement: Table S4 — The sequencing counts originating from known RNA classes in the normal-fat diet and high-fat diet libraries. (XLS) [file pone.0096132.s007.xls]

## Sheet: Sheet1
Table S4. The sequencing counts originating from known RNA classes in the normal-fat diet and high-fat diet libraries.
Locus class	NFD group		HFD group
	Unique reads	Clean reads	Unique reads	Clean reads
Total	124,759 (100%)	13,809,426 (100%)	91,820 (100%)	12,854,691 (100%)
sRNA mapped to the reference genome	18,565 (14.88%)	12,075,022 (87.44%)	15,008 (16.35%)	11,756,623 (91.46%)
conserved miRNA	1,672 (1.34%)	11,924,682 (86.35%)	1,633 (1.78%)	11,711,345 (91.11%)
rRNA	14,803 (11.87%)	157,928 (1.14%)	12,412 (13.52%)	49,685 (0.39%)
repeat	625 (0.50%)	2,620 (0.02%)	417 (0.45%)	1,886 (0.01%)
snRNA	292 (0.23%)	424 (0.00%)	258 (0.28%)	401 (0.00%)
scRNA	5 (0.00%)	8 (0.00%)	12 (0.01%)	21 (0.00%)
snoRNA	167 (0.13%)	395 (0.00%)	204 (0.22%)	375 (0.00%)
tRNA	2,354 (1.89%)	31,898 (0.23%)	2,728 (2.97%)	35,226 (0.27%)
exon_antisense	64 (0.05%)	123 (0.00%)	49 (0.05%)	98 (0.00%)
exon_sense	2,734 (2.19%)	5,003 (0.04%)	1,424 (1.55%)	1,974 (0.02%)
intron_antisense	186 (0.15%)	409 (0.00%)	101 (0.11%)	212 (0.00%)
intron_sense	237 (0.19%)	610 (0.00%)	184 (0.20%)	334 (0.00%)
unannotated	101,620 (81.45%)	1,685,326 (12.20%)	72,398 (78.85%)	1,053,134 (8.19%)
											conserved miRNA and miRNA*		noRNA
											rRNA		repeat
											tRNA		unknown
											snRNA
