# Supplementary material for: The Effect of Exposure to a High-Fat Diet on MicroRNA Expression in the Liver of Blunt Snout Bream (Megalobrama amblycephala)
Source: PLoS One. 2014 May 2;9(5):e96132. doi: 10.1371/journal.pone.0096132 (PMC4008502; doi:10.1371/journal.pone.0096132)
Supplement: Table S5 — List of the conserved miRNAs identified in the normal-fat diet (NFD) and high-fat diet (HFD) libraries. (XLS) [file pone.0096132.s008.xls]

## Sheet: Sheet1
Table S5 . List of the conserved miRNAs identified in the normal-fat diet (NFD) and high-fat diet (HFD) libraries
ID	miRNA	Counts in NFD group	Counts in HFD group	Sequence
1	let-7a	2270572	2239941	TGAGGTAGTAGGTTGTATAGTT
2	let-7b	247920	328546	TGAGGTAGTAGGTTGTGTGGTT
3	let-7c	59252	60100	GAGGTAGTAGGTTGTATGGTT
4	let-7d	27260	25805	TGAGGTAGTTGGTTGTATGGTT
5	let-7e	39596	28938	TGAGGTAGTAGATTGAATAGTT
6	let-7f	220791	182492	TGAGGTAGTAGATTGTATAGTT
7	let-7g	58403	46591	TGAGGTAGTAGTTTGTATAGTT
8	let-7h	6011	5906	TGAGGTAGTAAGTTGTGTTGTT
9	let-7i	6790	5418	TGAGGTAGTAGTTTGTGCTGTT
10	let-7j	1892	1458	TGAGGTAGTTGTTTGTACAGTT
11	miR-1	2379	2018	TGGAATGTAAAGAAGTATGTAT
12	miR-100	4425	5358	AACCCGTAGATCCGAACTTGTG
13	miR-101a	18450	14771	TACAGTACTGTGATAACTGAAG
14	miR-101b	30558	27086	TACAGTACTATGATAACTGAAG
15	miR-103	50897	47957	AGCAGCATTGTACAGGGCTATGA
16	miR-107a	70530	67156	AGCAGCATTGTACAGGGCTATCA
17	miR-107b	45180	25834	AGCAGCATTGTACAGGGCTTT
18	miR-10a-3p	1	0	CAAATTCGTGTCTTGGGGAATA
19	miR-10a-5p	19	9	TACCCTGTAGATCCGAATTTGT
20	miR-10b	12	5	TACCCTGTAGAACCGAATTTGTG
21	miR-10c	6699	4959	TACCCTGTAGATCCGGATTTGT
22	miR-10d-5p	6	0	TACCCTGTAGAACCGAATGTGTG
23	miR-122	7776869	7701223	TGGAGTGTGACAATGGTGTTTG
24	miR-124	14	13	TAAGGCACGCGGTGAATGCCAA
25	miR-125a	110	149	TCCCTGAGACCCTTAACCTGTG
26	miR-125b	1896	2815	TCCCTGAGACCCTAACTTGTGA
27	miR-125c	31	34	TCCCTGAGACCCTAACTCGTGA
28	miR-126a-3p	87	76	TCGTACCGTGAGTAATAATGC
29	miR-126a-5p	71	70	CATTATTACTTTTGGTACGCG
30	miR-126b-3p	1131	917	TCGTACCGTGAGTAATAGTGCA
31	miR-126b-5p	71	70	CATTATTACTTTTGGTACGCG
32	miR-128	14894	18091	TCACAGTGAACCGGTCTCTTTT
33	miR-129-3p	5	4	AAGCCCTTACCCCAAAAAGCAT
34	miR-129-5p	2	0	CTTTTTGCGGTCTGGGCTTGCT
35	miR-130a	289	237	CAGTGCAATGTTAAAAGGGCAT
36	miR-130b	471	306	CAGTGCAATAATGAAAGGGCAT
37	miR-130c	3935	4250	CAGTGCAATATTAAAAGGGCAT
38	miR-133a-3p	6	0	TTTGGTCCCCTTCAACCAGCTG
39	miR-133a-5p	1	1	AGCTGGTAAAATGGAACCAAAT
40	miR-133b-3p	1	0	TTTGGTCCCCTTCAACCAGCTA
41	miR-135a	1	1	TATGGCTTTTTATTCCTATGTGA
42	miR-135b	29	18	TATGGCTTTTTATTCCTATCTG
43	miR-137	1	0	TTATTGCTTAAGAATACGCGTA
44	miR-138	5	3	AGCTGGTGTTGTGAATCAGGCC
45	miR-1388-3p	141	136	ATCTCAGGTTCGTCAGCCCATG
46	miR-1388-5p	30	18	AGGACTGTCCAACCTGAGAATG
47	miR-139	62	32	TCTACAGTGCATGTGTCT
48	miR-140-3p	41578	38906	TACCACAGGGTAGAACCACGGAC
49	miR-140-5p	6	3	CAGTGGTTTTACCCTATGGTAG
50	miR-141	82	101	TAACACTGTCTGGTAACGATGC
51	miR-142a-3p	23	21	TGTAGTGTTTCCTACTTTATGGA
52	miR-142a-5p	212	321	CATAAAGTAGAAAGCACTACT
53	miR-142b-5p	50	23	CATAAAGTAGACAGCACTACTA
54	miR-143	3416	2778	TGAGATGAAGCACTGTAGCTC
55	miR-144	602	435	TACAGTATAGATGATGTACT
56	miR-145	541	177	GTCCAGTTTTCCCAGGAATCCC
57	miR-146a	21191	16089	TGAGAACTGAATTCCATAGATGG
58	miR-146b	413	264	TGAGAACTGAATTCCAAGGGTG
59	miR-148	23879	21752	TCAGTGCATTACAGAACTTTGT
60	miR-150	63	56	TCTCCCAATCCTTGTACCAGTG
61	miR-152	6666	6071	TCAGTGCATGACAGAACTTTGG
62	miR-153a	0	3	TTGCATAGTCACAAAAGTGATC
63	miR-153b	2	0	TTGCATAGTCACAAAAATGAGC
64	miR-153c	1	2	TTGCATAGTCACAAAAATGATC
65	miR-155	10	3	TTAATGCTAATCGTGATAGGGG
66	miR-15a-3p	20	13	CAGGCCGTACTGTGCTGCGGCA
67	miR-15a-5p	790	281	TAGCAGCACAGAATGGTTTGTG
68	miR-15b	376	213	TAGCAGCACATCATGGTTTGTA
69	miR-15c	3	0	AAGCAGCGCGTCATGGTTTTC
70	miR-16a	68	22	TAGCAGCACGTAAATATTGGTG
71	miR-16b	302	209	TAGCAGCACGTAAATATTGGAG
72	miR-16c	281	178	TAGCAGCATGTAAATATTGGAG
73	miR-1788-3p	0	1	CAGGCAGCTAAAGCAAGTCTG
74	miR-17a-3p	8	4	ACTGCAGTGGAGGCACTTCTAG
75	miR-17a-5p	411	271	CAAAGTGCTTACAGTGCAGGTA
76	miR-181a-3p	10	9	ACCATCGACCGTTGATTGTACC
77	miR-181a-5p	3443	4257	AACATTCAACGCTGTCGGTGAGT
78	miR-181b	3047	3893	AACATTCATTGCTGTCGGTGGG
79	miR-181c	65	73	CACATTCATTGCTGTCGGTGGG
80	miR-182-5p	1	0	TTTGGCAATGGTAGAACTCACA
81	miR-184	410	408	TGGACGGAGAACTGATAAGGGC
82	miR-187	1	0	TCGTGTCTTGTGTTGCAGCC
83	miR-18a	15	5	TAAGGTGCATCTAGTGCAGATA
84	miR-18b-5p	6	9	TAAGGTGCATTTAGTGCAGATA
85	miR-18c	170	129	TAAGGTGCATCTTGTGTAGTTA
86	miR-190a	2	0	TGATATGTTTGATATATTAGGT
87	miR-192	371109	327749	ATGACCTATGAATTGACAGCC
88	miR-193a	30	10	AACTGGCCTACAAAGTCCCAGT
89	miR-193b	5	5	AACTGGCCCGCAAAGTCCCGCT
90	miR-194a	2054	2015	TGTAACAGCAACTCCATGTGG
91	miR-196a	2	0	TAGGTAGTTTCATGTTGTTGGG
92	miR-196b	1	0	TAGGTAGTTTCAAGTTGTTGGG
93	miR-199-3p	10428	11605	TACAGTAGTCTGCACATTGGTT
94	miR-199-5p	294	375	CCCAGTGTTCAGACTACCTGTTC
95	miR-19a-3p	7	6	TGTGCAAATCTATGCAAAACTGA
96	miR-19a-5p	2	2	CTAGTTTTGCATAGTTGCACTA
97	miR-19b-3p	139	102	TGTGCAAATCCATGCAAAACTGA
98	miR-19c	63	57	TGTGCAAATCCATGCAAAACTCG
99	miR-19d	56	11	TGTGCAAACCCATGCAAAACTGA
100	miR-200a	488	387	TAACACTGTCTGGTAACGATGT
101	miR-200b	128	106	TAATACTGCCTGGTAATGATGA
102	miR-200c	26	32	TAATACTGCCTGGTAATGATGC
103	miR-202-5p	6	2	TTCCTATGCATATACCTCTTTG
104	miR-203a	203	240	GTGAAATGTTTAGGACCACTTG
105	miR-203b-3p	18	6	GTGAAATGTTCAGGACCACTTG
106	miR-204	65	99	TTCCCTTTGTCATCCTATGCCT
107	miR-205	15	0	TCCTTCATTCCACCGGAGTCTG
108	miR-206	155	109	TGGAATGTAAGGAAGTGTGTGG
109	miR-20a-3p	11	20	ACTGCAGTGTGAGCACTTGAAG
110	miR-20a-5p	160	91	TAAAGTGCTTATAGTGCAGGTAG
111	miR-20b	894	474	CAAAGTGCTCACAGTGCAGGTAG
112	miR-21	99986	96297	TAGCTTATCAGACTGGTGTTGGC
113	miR-210-3p	698	398	CTGTGCGTGTGACAGCGGCTAA
114	miR-210-5p	1075	1417	AGCCACTGACTAACGCACATTG
115	miR-214	91	49	ACAGCAGGCACAGACAGGCAG
116	miR-216a	0	1	TAATCTCAGCTGGCAACTGTGA
117	miR-216b	2	2	TAATCTCTGCAGGCAACTGTGA
118	miR-217	83	89	TACTGCATCAGGAACTGATTGG
119	miR-2184	300	243	AACAGTAAGAGTTTATGTGCT
120	miR-2188-3p	4	2	CTGTGTGAGGTTAGACCTATC
121	miR-2188-5p	445	393	AAGGTCCAACCTCACATGTCC
122	miR-218a	7	7	TTGTGCTTGATCTAACCATGTG
123	miR-221	43514	27019	AGCTACATTGTCTGCTGGGTTTC
124	miR-222a	11522	11051	AGCTACATCTGGCTACTGGGTCTC
125	miR-223	16	29	TGTCAGTTTGTCAAATACCCC
126	miR-22a	267124	245711	AAGCTGCCAGCTGAAGAACTGT
127	miR-22b	99	88	AAGCTGCCAGTTGAAGAGCTGT
128	miR-23a	201	184	ATCACATTGCCAGGGATTTCCA
129	miR-23b	218	172	ATCACATTGCCAGGGATTACCA
130	miR-24	194	131	TGGCTCAGTTCAGCAGGAACAG
131	miR-25	8568	7717	CATTGCACTTGTCTCGGTCTGA
132	miR-26a	4971	4785	TTCAAGTAATCCAGGATAGGCT
133	miR-26b	3788	3910	TTCAAGTAATCCAGGATAGGTT
134	miR-27a	13	4	TTCACAGTGGCTAAGTTCCGCT
135	miR-27b	176	116	TTCACAGTGGCTAAGTTCTGCA
136	miR-27c-3p	40	41	TTCACAGTGGTTAAGTTCTGC
137	miR-27c-5p	1	1	CTTAACCCACTTGTGAACAATG
138	miR-27d	32	21	TTCACAGTGGCTAAGTTCTTCA
139	miR-27e	134	113	TTCACAGTGGCTAAGTTCAGTG
140	miR-29a	3455	3161	TAGCACCATTTGAAATCGGTTA
141	miR-29b	157	135	TAGCACCATTTGAAATCAGTGT
142	miR-301a	10	10	CAGTGCAATAGTATTGTCAAAG
143	miR-301b	5	5	CAGTGCAATAGTATTGTCATTG
144	miR-301c	15	12	CAGTGCAATAGTATTGTCATAG
145	miR-30a	1	3	TGTAAACATTCCCGACTGGAAG
146	miR-30b	24	22	TGTAAACATCCTACACTCAGCT
147	miR-30c	451	843	TGTAAACATCCTACACTCTCAG
148	miR-30d	1600	1364	TGTAAACATCCCCGACTGGAAG
149	miR-30e-3p	1662	3289	CTTTCAGTCGGATGTTTGCAGC
150	miR-30e-5p	1257	971	TGTAAACATCCTTGACTGGAAG
151	miR-31	48	138	GGCAAGATGTTGGCATAGCTG
152	miR-338	53	27	TCCAGCATCAGTGATTTTGTTG
153	miR-34a	31	8	TGGCAGTGTCTTAGCTGGTTGT
154	miR-363	1915	2105	AATTGCACGGTATCCATCTGTA
155	miR-365	14	14	TAATGCCCCTAAAAATCCTTAT
156	miR-375	2175	2882	TTTGTTCGTTCGGCTCGCGTTA
157	miR-429a	79	57	TAATACTGTCTGGTAATGCCGT
158	miR-429b	4	6	TAATACTGCCTGGTAATGCCAT
159	miR-430a	2	4	TAAGTGCTATTTGTTGGGGTAG
160	miR-430b	2	13	AAAGTGCTATCAAGTTGGGGTAG
161	miR-430c	0	1	TAAGTGCTTCTCTTTGGGGTAG
162	miR-451	1188	1205	AAACCGTTACCATTACTGAGTT
163	miR-454a	1	0	TAGTGCAATATTGCTAATAGGG
164	miR-455a	201	224	TATGTGCCCTTGGACTACATCG
165	miR-455b	26	20	GTATGTGCCCTTGGACTACATT
166	miR-456	15801	10913	CAGGCTGGTTAGATGGTTGTCA
167	miR-457a	3	0	AAGCAGCACATCAATATTGGCA
168	miR-457b	9	7	AAGCAGCACATAAATACTGGAG
169	miR-458	26	33	ATAGCTCTTTGAATGGTACTGC
170	miR-459-3p	1	8	CAGGGAATCTCTGTTACTGGGG
171	miR-460-3p	3	8	CACAGCGCATACAATGTGGATG
172	miR-460-5p	12	17	CCTGCATTGTACACACTGTGCG
173	miR-462	2878	4026	TAACGGAACCCATAATGCAGCT
174	miR-489	13	11	AGTGACATCATATGTACGGCTGC
175	miR-499	27	34	TTAAGACTTGCAGTGATGTTTA
176	miR-722	2657	2428	TTTTTTGCAGAAACGTTTCAGATT
177	miR-724	21	19	TTAAAGGGAATTTGCGACTGTT
178	miR-725	1	1	TTCAGTCATTGTTTCTAGTAGT
179	miR-726	1	0	TTCACTACTAGCAGAACTCGG
180	miR-727-3p	11	18	GTTGAGGCGAGTTGAAGACTTA
181	miR-728	7	2	ATACTAAGTACACTACGTTTTC
182	miR-731	55	87	AATGACACGTTTTCTCCCGGATCG
183	miR-733	3	0	TGCGTTGGTTTAGCTCAGTGGTT
184	miR-734	4	1	GTAAATGCTGCAGAATCGTACCG
185	miR-7a	2	2	TGGAAGACTAGTGATTTTGTTGT
186	miR-7b	16	13	TGGAAGACTTGTGATTTTGTT
187	miR-92a	2340	2053	TATTGCACTTGTCCCGGCCTGT
188	miR-92b	86	93	TATTGCACTCGTCCCGGCCTCC
189	miR-93	211	151	AAAAGTGCTGTTTGTGCAGGTA
190	miR-9-3p	1	1	TAAAGCTAGATAACCGAAAGT
191	miR-9-5p	3	1	TCTTTGGTTATCTAGCTGTATGA
192	miR-96	1	1	TTTGGCACTAGCACATTTTTGCT
193	miR-99	496	425	AACCCGTAGATCCGATCTTGTG
