# Supplementary material for: The Effect of Exposure to a High-Fat Diet on MicroRNA Expression in the Liver of Blunt Snout Bream (Megalobrama amblycephala)
Source: PLoS One. 2014 May 2;9(5):e96132. doi: 10.1371/journal.pone.0096132 (PMC4008502; doi:10.1371/journal.pone.0096132)
Supplement: Table S6 — Summary of the novel miRNAs identified in the normal-fat diet and high-fat diet libraries. (XLS) [file pone.0096132.s009.xls]

## Sheet:  Table S3
Table S6. Summary of the novel miRNAs identified in the normal-fat diet and high-fat diet libraries.
Novel miRNA	Novel miRNA sequence (5'-3')	NFD_count	HFD_count	length (bp)	Pre-miRNA arm	pre-miRNA sequence (5'-3')	MFE (kcal/mole)
novel_mir-1	AAGCTCCAGCTGAAGAACTG	6	0	20	5p	ACCGCAAGACAAGCTCCAGCTGAAGAACTGCACCATGGGCATGTTGTCAAATGTGAGCATCTCTGCTAA	-19.2
novel_mir-2	AGCAGCATTGTACAGGGCTATGAA	5	6	24	3p	ACTCTTGGCTTTGAGCCTCTTTACAATGCTGCCTTGTAGACCCAGAATCAAGCAGCATTGTACAGGGCTATGAAAGCACAGAGA	-36
novel_mir-3	TCTGGTTGTCTGTTGCTTGGTTA	22	0	23	3p	AGCAACCGACAAAAACAAAAACTACCAAAAGCCGACACCCAACCCCTTTTCCCGTTGGTCGGCTTCTGGTTGTCTGTTGCTTGGTTAGCAGGTTATG	-31.2
novel_mir-4	TCAGTGCATTACAGAACTTTGC	25	17	22	3p	TGGCTCCTCGGGGAAAGTTCTGTGGTCCACTCTGGCTGTGTGAGTGTGTGGTCAGTGCATTACAGAACTTTGCTTTAGAAGCT	-34.4
novel_mir-5	TCTCTATTTGACTGTCAGCATG	6	0	22	3p	AAATGGTCCCCCCTGTTGACTCTCATCTAGTATTGAAATGCTCTGCAATTGTTTCTCTATTTGACTGTCAGCATGGTGGAATATT	-23.8
novel_mir-6	TCGGAATGTTGGACAGACAGGA	6	0	22	3p	GTTAAAGGCACTGCTGCTCTGTGCAATATTTGGATGGCACGCTTCAGCTTATTGTCGGAATGTTGGACAGACAGGAGGTCTTTTTG	-34.1
novel_mir-7	TGGGTTCCTGGCGTGCTGATTT	33	47	22	5p	GCTGGCTGTGTGGGTTCCTGGCGTGCTGATTTGTGACTTAAGATAAAAATCACATTGCCAGGGATTACCACACAACCGCCACC	-35.74
novel_mir-8	ATGACTATTCTGGACATTGGCATA	0	12	24	5p	TCCTGCCACCATGACTATTCTGGACATTGGCATACCGACAGGATTTACTGTGGAATACAACGATCTTGAGGAGGTAATGTGGTGATACTG	-21.7
novel_mir-9	AGAGATGAATCGGACAGCTGGC	0	5	22	3p	TGTAACCACGGCTGTTTAGTGTCACTTTCACCGAATTCTTAACTACGGTTCTCAGAGATGAATCGGACAGCTGGCTGGTGAAACA	-23.3
* Four miRNAs known sheep in miRBase are confirmed to match novel miRNA in goat.
